# Supplementary material for: Effect of Malvaviscus arboreus Flower and Leaf Extract on the Functional, Antioxidant, Rheological, Textural, and Sensory Properties of Goat Yogurt
Source: Foods. 2024 Dec 6;13(23):3942. doi: 10.3390/foods13233942 (PMC11640513; doi:10.3390/foods13233942)
Supplement: Supplementary file 1 [file foods-13-03942-s001.zip]

Archive with 1 entries (1 files):
- foods-3309226-supplementary.pdf
